# Supplementary material for: Metformin as a promising target for DPP4 expression: computational modeling and experimental validation
Source: Med Oncol. 2023 Aug 25;40(10):277. doi: 10.1007/s12032-023-02140-4 (PMC10457412; doi:10.1007/s12032-023-02140-4)
Supplement: Supplementary file 5 — Supplementary file5 (XLSM 12 KB) [file 12032_2023_2140_MOESM5_ESM.xlsm]

## Sheet: geneoutcome_table purity 
cancer	infiltrates	z_score	p	adj.p
ACC (n=79)	DPP4	1.79092	0.0733063	0.250463
BLCA (n=408)	DPP4	0.425528	0.670452	0.875693
BRCA (n=1100)	DPP4	1.85695	0.0633188	0.250463
BRCA-Basal (n=191)	DPP4	-0.378814	0.704826	0.875693
BRCA-Her2 (n=82)	DPP4	-1.11111	0.26652	0.546366
BRCA-LumA (n=568)	DPP4	2.33044	0.0197827	0.149076
BRCA-LumB (n=219)	DPP4	1.50162	0.133196	0.372222
CESC (n=306)	DPP4	1.45649	0.145257	0.372222
CHOL (n=36)	DPP4	0.920663	0.357227	0.599946
COAD (n=458)	DPP4	0.558105	0.576773	0.815437
DLBC (n=48)	DPP4	1.83637	0.0663024	0.250463
ESCA (n=185)	DPP4	0.90433	0.365821	0.599946
GBM (n=153)	DPP4	-0.227393	0.820118	0.943189
HNSC (n=522)	DPP4	-0.158357	0.874175	0.943189
HNSC-HPV- (n=422)	DPP4	-0.6973	0.485615	0.724737
HNSC-HPV+ (n=98)	DPP4	1.30816	0.190819	0.434644
KICH (n=66)	DPP4	1.03377	0.301242	0.588138
KIRC (n=533)	DPP4	-4.10541	4.036e-05	0.000827381
KIRP (n=290)	DPP4	-3.10721	0.00188864	0.0258114
LAML (n=173)	DPP4	2.23447	0.025452	0.149076
LGG (n=516)	DPP4	7.73785	1.01112e-14	4.14559e-13
LIHC (n=371)	DPP4	0.0361659	0.97115	0.993931
LUAD (n=515)	DPP4	-1.80417	0.071204	0.250463
LUSC (n=501)	DPP4	1.93941	0.052451	0.250463
MESO (n=87)	DPP4	-1.662	0.0965129	0.304387
OV (n=303)	DPP4	1.47707	0.139658	0.372222
PAAD (n=179)	DPP4	-0.68247	0.494942	0.724737
PCPG (n=181)	DPP4	-0.913202	0.361136	0.599946
PRAD (n=498)	DPP4	0.866901	0.385996	0.608686
READ (n=166)	DPP4	0.489942	0.624175	0.853039
SARC (n=260)	DPP4	-0.305281	0.760152	0.916654
SKCM (n=471)	DPP4	-0.3865	0.699127	0.875693
SKCM-Metastasis (n=368)	DPP4	-0.194604	0.845703	0.943189
SKCM-Primary (n=103)	DPP4	-0.00760687	0.993931	0.993931
STAD (n=415)	DPP4	1.33403	0.182195	0.434644
TGCT (n=150)	DPP4	1.27029	0.20398	0.440168
THCA (n=509)	DPP4	-2.57778	0.00994363	0.101922
THYM (n=120)	DPP4	-2.28745	0.0221699	0.149076
UCEC (n=545)	DPP4	0.0455937	0.963634	0.993931
UCS (n=57)	DPP4	-0.184702	0.853462	0.943189
UVM (n=80)	DPP4	0.95457	0.339795	0.599946
