# Supplementary material for: Metformin as a promising target for DPP4 expression: computational modeling and experimental validation
Source: Med Oncol. 2023 Aug 25;40(10):277. doi: 10.1007/s12032-023-02140-4 (PMC10457412; doi:10.1007/s12032-023-02140-4)
Supplement: Supplementary file 7 — Supplementary file7 (XLSM 12 KB) [file 12032_2023_2140_MOESM7_ESM.xlsm]

## Sheet: geneoutcome_table age. csv
cancer	infiltrates	z_score	p	adj.p
ACC (n=79)	DPP4	2.29372	0.0218069	0.149014
BLCA (n=408)	DPP4	1.1266	0.25991	0.484378
BRCA (n=1100)	DPP4	2.10569	0.035231	0.180559
BRCA-Basal (n=191)	DPP4	-0.386518	0.699113	0.816881
BRCA-Her2 (n=82)	DPP4	-1.36084	0.173565	0.418599
BRCA-LumA (n=568)	DPP4	2.40263	0.0162777	0.143565
BRCA-LumB (n=219)	DPP4	1.93659	0.052795	0.240511
CESC (n=306)	DPP4	1.2942	0.195596	0.422077
CHOL (n=36)	DPP4	0.239537	0.810689	0.897882
COAD (n=458)	DPP4	0.585298	0.558347	0.816881
DLBC (n=48)	DPP4	1.8402	0.0657391	0.245028
ESCA (n=185)	DPP4	1.08318	0.278728	0.496862
GBM (n=153)	DPP4	-0.956046	0.339049	0.55604
HNSC (n=522)	DPP4	0.379167	0.704564	0.816881
HNSC-HPV- (n=422)	DPP4	-0.183912	0.854083	0.897882
HNSC-HPV+ (n=98)	DPP4	1.62175	0.104856	0.330701
KICH (n=66)	DPP4	0.106671	0.91505	0.937926
KIRC (n=533)	DPP4	-5.70146	1.19e-08	2.44e-07
KIRP (n=290)	DPP4	-3.19933	0.00137746	0.0188252
LAML (n=173)	DPP4	1.31873	0.187259	0.422077
LGG (n=516)	DPP4	7.84459	4.34e-15	1.78e-13
LIHC (n=371)	DPP4	0.185298	0.852995	0.897882
LUAD (n=515)	DPP4	-2.1552	0.0311459	0.180559
LUSC (n=501)	DPP4	2.37586	0.0175079	0.143565
MESO (n=87)	DPP4	-1.2181	0.223188	0.457535
OV (n=303)	DPP4	0.410196	0.681662	0.816881
PAAD (n=179)	DPP4	-0.386927	0.69881	0.816881
PCPG (n=181)	DPP4	-1.13808	0.255085	0.484378
PRAD (n=498)	DPP4	1.00694	0.313963	0.536353
READ (n=166)	DPP4	-0.362121	0.717262	0.816881
SARC (n=260)	DPP4	-1.50367	0.132665	0.339955
SKCM (n=471)	DPP4	-1.63086	0.10292	0.330701
SKCM-Metastasis (n=368)	DPP4	-1.5746	0.11535	0.335835
SKCM-Primary (n=103)	DPP4	-0.452465	0.650934	0.816881
STAD (n=415)	DPP4	0.386469	0.699149	0.816881
TGCT (n=150)	DPP4	0.772489	0.439825	0.69357
THCA (n=509)	DPP4	-1.54285	0.122866	0.335835
THYM (n=120)	DPP4	-1.8645	0.0622509	0.245028
UCEC (n=545)	DPP4	0.47144	0.637326	0.816881
UCS (n=57)	DPP4	0.025687	0.979507	0.979507
UVM (n=80)	DPP4	0.65942	0.509626	0.773877
