# Supplementary material for: Metformin as a promising target for DPP4 expression: computational modeling and experimental validation
Source: Med Oncol. 2023 Aug 25;40(10):277. doi: 10.1007/s12032-023-02140-4 (PMC10457412; doi:10.1007/s12032-023-02140-4)
Supplement: Supplementary file 8 — Supplementary file8 (XLSM 12 KB) [file 12032_2023_2140_MOESM8_ESM.xlsm]

## Sheet: geneoutcome_table stages csv
cancer	infiltrates	z_score	p	adj.p
ACC (n=79)	DPP4	2.04714	0.0406441	0.166641
BLCA (n=408)	DPP4	0.877817	0.380043	0.577103
BRCA (n=1100)	DPP4	1.47548	0.140084	0.418911
BRCA-Basal (n=191)	DPP4	-0.455164	0.648991	0.750323
BRCA-Her2 (n=82)	DPP4	-2.18052	0.0292192	0.149748
BRCA-LumA (n=568)	DPP4	1.32991	0.183546	0.418911
BRCA-LumB (n=219)	DPP4	2.60298	0.00924187	0.0947291
CESC (n=306)	DPP4	1.28898	0.197403	0.425976
CHOL (n=36)	DPP4	1.17971	0.238114	0.467842
COAD (n=458)	DPP4	1.32881	0.183912	0.418911
DLBC (n=48)	DPP4	1.87537	0.0607422	0.226403
ESCA (n=185)	DPP4	0.974493	0.329812	0.563428
GBM (n=153)	DPP4	-0.152359	0.878904	0.900877
HNSC (n=522)	DPP4	0.262976	0.792569	0.833214
HNSC-HPV- (n=422)	DPP4	-0.0932505	0.925705	0.925705
HNSC-HPV+ (n=98)	DPP4	0.916686	0.359307	0.5666
KICH (n=66)	DPP4	1.61597	0.1061	0.362508
KIRC (n=533)	DPP4	-4.23618	2.27355e-05	0.000466078
KIRP (n=290)	DPP4	-1.11346	0.265509	0.494812
LAML (n=173)	DPP4	2.23447	0.025452	0.149076
LGG (n=516)	DPP4	8.60955	7.33487e-18	3.0073e-16
LIHC (n=371)	DPP4	0.621991	0.533948	0.706189
LUAD (n=515)	DPP4	-2.24044	0.0250626	0.149076
LUSC (n=501)	DPP4	2.07078	0.0383798	0.166641
MESO (n=87)	DPP4	-1.39498	0.163022	0.418911
OV (n=303)	DPP4	0.637815	0.523594	0.706189
PAAD (n=179)	DPP4	-0.44019	0.6598	0.750323
PCPG (n=181)	DPP4	-1.17592	0.239626	0.467842
PRAD (n=498)	DPP4	0.937247	0.348631	0.5666
READ (n=166)	DPP4	-0.44369	0.657267	0.750323
SARC (n=260)	DPP4	-0.677789	0.497905	0.703935
SKCM (n=471)	DPP4	-1.42874	0.153079	0.418911
SKCM-Metastasis (n=368)	DPP4	-1.38328	0.166578	0.418911
SKCM-Primary (n=103)	DPP4	0.379579	0.704258	0.759858
STAD (n=415)	DPP4	1.0782	0.280946	0.500816
TGCT (n=150)	DPP4	0.416395	0.677121	0.750323
THCA (n=509)	DPP4	-2.90234	0.00370383	0.050619
THYM (n=120)	DPP4	-2.37308	0.0176404	0.144651
UCEC (n=545)	DPP4	0.473887	0.63558	0.750323
UCS (n=57)	DPP4	0.510978	0.609366	0.750323
UVM (n=80)	DPP4	0.754294	0.450673	0.659914
