# Supplementary material for: Metformin as a promising target for DPP4 expression: computational modeling and experimental validation
Source: Med Oncol. 2023 Aug 25;40(10):277. doi: 10.1007/s12032-023-02140-4 (PMC10457412; doi:10.1007/s12032-023-02140-4)
Supplement: Supplementary file 9 — Supplementary file9 (XLSM 13 KB) [file 12032_2023_2140_MOESM9_ESM.xlsm]

## Sheet: geneoutcome_table race 
cancer	infiltrates	z_score	p	adj.p
ACC (n=79)	DPP4	2.12167	0.0338651	0.173559
BLCA (n=408)	DPP4	1.01856	0.308413	0.58114
BRCA (n=1100)	DPP4	1.39581	0.162773	0.417106
BRCA-Basal (n=191)	DPP4	-0.315029	0.75274	0.791342
BRCA-Her2 (n=82)	DPP4	-1.62798	0.103529	0.351191
BRCA-LumA (n=568)	DPP4	1.63339	0.102388	0.351191
BRCA-LumB (n=219)	DPP4	1.59214	0.111353	0.351191
CESC (n=306)	DPP4	1.28898	0.197403	0.476091
CHOL (n=36)	DPP4	0.376404	0.706616	0.791342
COAD (n=458)	DPP4	0.674715	0.499857	0.71691
DLBC (n=48)	DPP4	1.88233	0.0597916	0.245146
ESCA (n=185)	DPP4	0.876876	0.380554	0.600104
GBM (n=153)	DPP4	-0.230704	0.817544	0.837983
HNSC (n=522)	DPP4	0.0263808	0.978954	0.978954
HNSC-HPV- (n=422)	DPP4	-0.60971	0.542054	0.71691
HNSC-HPV+ (n=98)	DPP4	1.51398	0.130032	0.380808
KICH (n=66)	DPP4	0.616423	0.537615	0.71691
KIRC (n=533)	DPP4	-5.372	7.78679e-08	1.59629e-06
KIRP (n=290)	DPP4	-2.77816	0.00546685	0.0560352
LAML (n=173)	DPP4	2.22163	0.0263084	0.166264
LGG (n=516)	DPP4	8.55664	1.16205e-17	4.76439e-16
LIHC (n=371)	DPP4	0.349368	0.726813	0.791342
LUAD (n=515)	DPP4	-1.97423	0.048356	0.220288
LUSC (n=501)	DPP4	2.1919	0.0283865	0.166264
MESO (n=87)	DPP4	-1.41755	0.156323	0.417106
OV (n=303)	DPP4	0.637815	0.523594	0.71691
PAAD (n=179)	DPP4	-0.941818	0.346286	0.595579
PCPG (n=181)	DPP4	-1.17319	0.240721	0.519451
PRAD (n=498)	DPP4	0.937247	0.348631	0.595579
READ (n=166)	DPP4	0.407163	0.683888	0.791342
SARC (n=260)	DPP4	-0.581418	0.560959	0.718728
SKCM (n=471)	DPP4	-1.23471	0.216937	0.494134
SKCM-Metastasis (n=368)	DPP4	-1.0796	0.280319	0.574654
SKCM-Primary (n=103)	DPP4	-0.337764	0.735541	0.791342
STAD (n=415)	DPP4	0.89179	0.372506	0.600104
TGCT (n=150)	DPP4	1.01139	0.311831	0.58114
THCA (n=509)	DPP4	-2.94705	0.0032082	0.0438453
THYM (n=120)	DPP4	-2.49156	0.0127184	0.104291
UCEC (n=545)	DPP4	0.473887	0.63558	0.766435
UCS (n=57)	DPP4	0.510978	0.609366	0.757091
UVM (n=80)	DPP4	0.820322	0.412033	0.625679
